# Supplementary material for: ACLY inhibition promotes tumour immunity and suppresses liver cancer
Source: Nature. 2025 Jul 30;645(8080):507–17. doi: 10.1038/s41586-025-09297-0 (PMC12422966; doi:10.1038/s41586-025-09297-0)
Supplement: Supplementary file 8 — Source Data Fig. 1 [file 41586_2025_9297_MOESM8_ESM.xlsx]

## Sheet: Fig. 1c
Tumor
ACLY expresssion (H-score)
WT	Acly KO
200	117
180	62
193	45
225	92
195	57

## Sheet: Fig. 1d
Tumor-Adjacent liver
ACLY expresssion (H-score)
WT	Acly KO
200	60
170	60
190	45
220	85
200	55

## Sheet: Fig. 1g
Visible surface tumors
WT	Acly KO
47	24
65	4
21	26
48	17
55	17
56	4
62	49
66	49
74	36
68	22
32	24

## Sheet: Fig. 1h
	No. of surface tumors (%/group)
		< 30	30-59	>60
	WT	9.09091	45.4545	45.4545
	Acly KO	72.7273	27.2727	0

## Sheet: Fig. 1i
Neoplastic lesions
WT												Acly KO
15	13	4	14	10	18	9	2	6	6	6		3	0	13	1	0	0	2	2	2	3	4

## Sheet: Fig. 1k
% Lipid area
WT					Acly KO
14.6807	17.616	13.999	12.4127	18.197	7.70967	8.82233	12.264	8.921	12.448

## Sheet: Fig. 1l
Fatty acid (% of control)
	Vehicle											EVT0185-100
FA(16:0)	92.7875	90.1803	105.314	89.2973	78.1504	83.6511	88.0363	141.565	114.936	101.323	114.758	97.2301	80.1577	65.1475	55.0894	84.4845	92.1127	87.2763	60.6569	82.7244	93.9305
FA(18:0)	93.8436	109.582	79.4171	110.931	125.491	72.9592	89.5308	126.449	79.9456	89.9302	121.921	56.4702	64.4225	69.2652	50.5223	87.0292	75.3245	92.3038	72.4293	84.8461	66.3925
FA(20:0)	67.5332	140.25	82.9547	75.739	112.59	67.3805	91.586	131.233	110.748	114.955	105.031	38.5345	74.7605	61.3497	60.7259	83.7973	73.5009	87.7021	89.7712	66.7816	82.484
FA(20:1)	85.1887	83.368	120.535	87.9083	85.5286	67.6855	66.2939	148.425	128.374	92.3646	134.329	38.5404	52.8829	38.8411	26.9009	72.8907	74.9145	58.702	38.0379	43.7436	49.6242
FA(20:2)	85.1858	125.158	86.1269	109.104	87.7754	82.9243	72.9615	191.101	71.2671	77.7285	110.668	63.3313	52.6997	48.6853	29.8048	74.66	86.4158	69.9336	29.8235	83.2463	47.4466
FA(20:4)	103.816	102.805	54.862	98.9226	102.214	87.4922	117.722	141.299	95.9863	93.052	101.828	99.0265	56.6766	75.9612	72.1877	89.3919	87.9969	99.3463	56.6173	91.649	67.2851
FA(22:1)	64.002	124.823	73.6623	70.5557	103.862	69.1733	61.9244	142.128	101.616	106.622	181.632	40.6762	45.6983	42.5602	34.6677	64.0512	74.4148	73.9849	80.9765	53.4166	54.9731
FA(22:2)	69.2542	90.2959	91.0378	79.1058	109.325	48.0955	70.3076	158.815	99.9414	74.119	209.703	44.144	26.6351	33.46	33.0907	59.7143	98.2121	55.3061	75.9489	53.3263	29.975
FA(22:3)	95.445	112.3	64.3304	71.9246	71.6653	60.1137	83.6566	212.839	87.2774	87.5288	152.919	69.6049	29.8827	35.6635	34.8048	55.1048	132.714	78.3161	27.8653	51.8717	52.127
FA(22:5)	122.881	161.028	72.827	53.5577	40.4329	72.5265	146.43	213.63	74.011	76.93	65.7464	50.8773	13.8528	36.7932	38.7524	45.2152	110.062	54.4224	7.22927	26.3217	43.1373
FA(22:6)	128.562	99.8519	78.4025	88.3182	75.6349	114.306	124.27	156.113	106.929	83.5918	44.0215	125.916	28.6921	35.5678	59.9517	63.9631	92.7213	100.585	18.5462	70.6842	50.6908
