# Supplementary material for: ACLY inhibition promotes tumour immunity and suppresses liver cancer
Source: Nature. 2025 Jul 30;645(8080):507–17. doi: 10.1038/s41586-025-09297-0 (PMC12422966; doi:10.1038/s41586-025-09297-0)
Supplement: Supplementary file 9 — Source Data Fig. 2 [file 41586_2025_9297_MOESM9_ESM.xlsx]

## Sheet: 2a
Lipogenesis (% of control)
EVT0185
	µM	0	0.1	0.3	0.5	1	3	10	30	100
	Log [M]	0	-7	-6.52	-6.32	-6	-5.52	-5	-4.52	-4
		125.743	98.3911	82.302	62.5	38.3663	26.2376	15.5362	14.1852	19.2513
		107.549	75.8663	65.8416	50	28.4654	19.5545	15.5362	14.5229	16.5494
		79.9505	70.0495	52.9703	52.2277	27.2277	18.8119	17.056	16.5494	18.5758
		86.7574	65.3465	42.5743	46.0396	20.4208	19.0594	16.2116	14.3541	17.056
		127.16		32.0856		39.1782	17.2249	15.1984	13.172	10.3011
		131.551		68.8995		30.3969	29.3836	15.3673	16.0428	15.705
		103.18		65.3532		37.9961	26.0062
		99.6341		61.9758		29.5525	23.4731
		76.3299		58.4295		29.3836	24.993
		62.1447		51.5058		29.0459	23.1354

## Sheet: 2b 
ACLY activity (% Inhibition)
	Concentration (M)	EVT0185-CoA			EVT0185
	0.0003	5.51	4.82	5.43	109.92	95.46	88.52
	0.0001	11.52	8.45	9.88	109.06	98.75	101.36
	3.33e-05	21.04	18.2	20.33	108.89	97.77	104.68
	1.11e-05	34.41	31.56	34.3	113.14	99.13	105.19
	3.7e-06	47.64	43.41	43.62	109.6	97.16	98.47
	1.23e-06	60.29	59.96	63.33	107.4	97.26	104.03
	4.12e-07	74.89	73.16	72.79	109.77	97.23	101.9
	1.37e-07	85.85	86.83	89	108.34	97.6	102.95
	4.57e-08	90.35	92.83	96.54	107.6	97.86	101.63
	1.52e-08	95.39	99.83	102.89	104.6	90.3	103.19

## Sheet: 2c
ADP formed in 2 hrs (µM)
	EVT0185 concentration (M)
Co.A (uM)	0.00000123			4.12000000e-007			1.37000000e-007			DMSO
0.5	0.12	0.11	0.11	0.17	0.19	0.18	0.24	0.24	0.24	0.42	0.44	0.45
1	0.16	0.16	0.16	0.25	0.23	0.26	0.35	0.29	0.36	0.57	0.52	0.58
3	0.31	0.33	0.33	0.44	0.39	0.47	0.58	0.58	0.59	0.82	0.83	0.9
10	0.61	0.55	0.59	0.92	0.8	0.73	0.92	0.87	0.88	1.11	1.13	1.03
20	0.83	0.81	0.79	1.01	0.94	0.93	1.12	1.13	1.01	1.29	1.17	1.2

## Sheet: 2d
1/ADP formed in 2 hrs
	EVT0185 (M)
1/Co.A	0.00000123			4.12000000e-007			1.37000000e-007			DMSO
2	8.33333	9.09091	9.09091	5.88235	5.26316	5.55556	4.16667	4.16667	4.16667	2.38095	2.27273	2.22222
1	6.25	6.25	6.25	4	4.34783	3.84615	2.85714	3.44828	2.77778	1.75439	1.92308	1.72414
0.333333	3.22581	3.0303	3.0303	2.27273	2.5641	2.12766	1.72414	1.72414	1.69492	1.21951	1.20482	1.11111
0.1	1.63934	1.81818	1.69492	1.08696	1.25	1.36986	1.08696	1.14943	1.13636	0.900901	0.884956	0.970874
0.05	1.20482	1.23457	1.26582	0.990099	1.06383	1.07527	0.892857	0.884956	0.990099	0.775194	0.854701	0.833333
