# Supplementary material for: ACLY inhibition promotes tumour immunity and suppresses liver cancer
Source: Nature. 2025 Jul 30;645(8080):507–17. doi: 10.1038/s41586-025-09297-0 (PMC12422966; doi:10.1038/s41586-025-09297-0)
Supplement: Supplementary file 10 — Source Data Fig. 3 [file 41586_2025_9297_MOESM10_ESM.xlsx]

## Sheet: Fig. 3b
Visible surface tumors
Vehicle												EVT0185-30												EVT0185-100												BA(Bempedoic acid-100)
9	26	8	42	51	42	21	11	19	3	5	8	18	30	4	16	7	1	7	2	3	7	2	6	5	11	4	10	4	14	6	5	7	3	8	6	26	21	15	16

## Sheet: Fig. 3d
Visible tumors on liver surface
Vehicle										EVT0185
4	4	8	38	4	12	14	6	27	7	0	3	2	1	1	1	0	1	1	3

## Sheet: Fig. 3e
Tumor number (%/group)
	0	1--5	6-10	>10
Vehicle	0	27.2727	36.3636	36.3636
EVT0185	20	80	0	0

## Sheet: Fig. 3g
Visible surface tumors
Vehicle					EVT0185
3	4	6	7	15	1	1	0	3	0

## Sheet: Fig. 3i
Tumor/mouse
Vehicle	EVT0185-50	EVT0185-100	Sora	Lenva	EVT0185 + Sora	EVT0185+ Lenva
9	3	4	5	13	6	2
16	9	2	2	5	6	3
22	4	6	7	4	2	3
12	21	2	5	8	1	0
34	26	5	4	9	2	1
17	5	15	21	1	7	3
17	23	8	14	2	3	2
10	11	2	1	4	21	8
12	5	3	6	6	6	27
23	11	7	1	14	1	8
	4	10	8	4	8	2
	4	9	11	16	2	3

## Sheet: Fig. 3j
WD-CCl4 HCC (Treatment group-19-24 weeks)
Tumor number (%/group)
	No Tumor	1-5 tumors	6-10 tumors	>10 tumors
Vehicle	0	0	20	80
EVT0185-50	0	50	8	41
EVT0185-100	0	50	41	8
Sora	0	50	25	25
Lenva	0	50	25	25
EVT0185 + Sora	0	50	41	8
EVT0185 + Lenva	8	66	16	8

## Sheet: Fig. 3l
	Visible tumors on the liver surface
	Isotype											PDL1+VEGFR2 Ab										EVT0185 + PDL1+VEGFR2 Ab
	40	12	40	29	10	9	30	23	19	8	12	15	29	8	20	12	17	14	31	4	10	23	9	21	13	11	6	3	7	9	10	8

## Sheet: Fig. 3m
	Tumor number (%/group)
		≤10	11-25	>25
	Isotype	27.2727	36.3636	36.3636
	PDL1+VEGFR2 Ab	30	50	20
	EVT0185+PDL1+VEGFR2 Ab	63.6364	36.3636	0
