# Supplementary material for: ACLY inhibition promotes tumour immunity and suppresses liver cancer
Source: Nature. 2025 Jul 30;645(8080):507–17. doi: 10.1038/s41586-025-09297-0 (PMC12422966; doi:10.1038/s41586-025-09297-0)
Supplement: Supplementary file 11 — Source Data Fig. 5 [file 41586_2025_9297_MOESM11_ESM.xlsx]

## Sheet: Fig. 5c
B cells count (Fold change vs WT)
WT	Acly KO
2.4	4
0.8	4
0	283.2
0.8	49.6

## Sheet: Fig. 5d
T cells count (Fold change vs WT)
WT	Acly KO
3.68421	0.315789
0.105263	1.47368
0	67.1579
0.210526	7.36842

## Sheet: Fig. 5e
CD19+ B cells/mm2 tumor
	WT												Acly KO
	42.0966	49.0236	44.1583	48.0694	60.7501	47.123	29.0827	31.6551	36.53	42.4132	22.5968	59.7038	54.702	85.3895	57.3702	100.572	81.2116	82.0209	70.6607	41.1063	86.916	48.4378

## Sheet: Fig. 5f
B cells in tumor TLS (%/group)
	Present	Absent
WT	20	80
Acly KO	80	20

## Sheet: Fig. 5h
Percentage of cells
Group	WT	Acly KO
freq_CN6	0.674172	0.190771
freq_CN5	0.038233	0.239265
freq_CN4	0.007222	0.124973
freq_CN3	0.008071	0.197394
freq_CN2	0.023789	0.136723
freq_CN1	0.248513	0.110874

## Sheet: Fig. 5i
Region with Antigen-Presenting complex
Frequency
WT	Acly KO
0.00816327	0.489873
0.0671642	0.610743
0.0204461	0.117949
0.114355	0.316113

## Sheet: Fig. 5l
Visible surface tumors
WT		Acly KO
Iso	Anti-CD20	Iso	Anti-CD20
67	77	33	75
44	66	29	41
50	50	21	27
69	28	25	40
80		30	46
46		39	77
40		22	35
83
78
84
60
70

## Sheet: Fig. 5m
Tumor surface area (% of liver)
WT		Acly KO
Iso	Anti-CD20	Iso	Anti-CD20
64.101	76.6692	38.2491	59.2205
69.7785	35.3874	48.0747	81.2241
50.2645	42.1294	34.5556	58.9849
62.2934	64.4922	32.4968	35.4894
57.1366		22.1864	50.6915
58.4817		38.1472	44.7241
38.1852		26.921	43.5223
47.9531
37.835
37.5001
45.6347
77.48
