# Supplementary material for: ACLY inhibition promotes tumour immunity and suppresses liver cancer
Source: Nature. 2025 Jul 30;645(8080):507–17. doi: 10.1038/s41586-025-09297-0 (PMC12422966; doi:10.1038/s41586-025-09297-0)
Supplement: Supplementary file 12 — Source Data Extended Data Fig. 1 [file 41586_2025_9297_MOESM12_ESM.xlsx]

## Sheet: Ext Fig. 1b
Liver weight (g)
Control	WD
1.611	4.233
1.548	4.959
1.609	5.21
3.142	5.439
2.141	4.293
2.933	6.885
1.603	5.59
1.632	5.86
	4.124
	3.151

## Sheet: Ext Fig. 1c
Liver/BW (%)
Control	WD
8.01366	9.75346
4.7994	14.3324
5.03704	14.0811
4.83784	13.5975
4.51312	10.8959
4.5452	20.0729
10.4733	16.8882
5.26044	17.1848
	12.6892
	11.2939

## Sheet: Ext Fig. 1d
AFP (ng/ml)
Control	WD
30	11678.9
1215.1	14556.3
150	14901.4
4249.64	16750.7
135	15679.9
150	14727.5
36	13583.9
3639.36	4572.93
	70430.1
	30650.2

## Sheet: Ext. Fig. 1f
Histological Scores	Control								WD
Steatosis	0	0	0	0	0	0	0	0	3	2	2	3	3	2	2	2	3	2
Ballooning	0	0	0	0	0	0	0	0	2	1	1	2	2	1	1	1	2	1
Inflammation	0	0	0	0	0	0	0	0	2	2	2	2	2	2	3	1	2	3
NAS	0	0	0	0	0	0	0	0	7	5	5	7	7	5	6	4	7	6

## Sheet: Ext Fig. 1h.
Visible surface tumors
	Control	WD
	2	44
	0	46
	0	62
	16	76
	5	40
	12	48
	0	66
	2	72
		37
		45

## Sheet: Ext. Fig. 1i.
Tumor number
	0	0-10	10-20	20-40	80-100
Control	37.5	37.5	25	0	0
WD	0	0	0	27.2727	72.7273

## Sheet: Ext. Fig. 1j
Tumor surface area (% of lIver)
Control	WD
0	42.7135
0.124189	75.5332
0	48.7051
31.3748	75.4657
7.92564	24.3307
4.31454	49.8257
0	64.3273
0.421185	74.4338
	39.5138
	24.2249

## Sheet: Ext. Fig. 1k
Tumor surface area
Tumor surface area
% of mice
	0-1 mm2	1-5 mm2	5-10 mm2	10-15 mm2	15-100 mm2
Control	8.82353	47.0588	29.4118	14.7059	0
WD	0	26.8817	40.8602	17.2043	15.0538

## Sheet: Ext Fig. 1m
	Neoplastic lesions
	Control								WD
	0	0	0	4	1	1	0	0	4	8	14	12	5	14	4	8	2	4
