# Supplementary material for: ACLY inhibition promotes tumour immunity and suppresses liver cancer
Source: Nature. 2025 Jul 30;645(8080):507–17. doi: 10.1038/s41586-025-09297-0 (PMC12422966; doi:10.1038/s41586-025-09297-0)
Supplement: Supplementary file 13 — Source Data Extended Data Fig. 2 [file 41586_2025_9297_MOESM13_ESM.xlsx]

## Sheet: Ext. Fig. 2a
Plasma AFP levels (ng/ml)
WT	Acly KO
1641.29	11617.1
9437.55	515.356
6323.16	5926.33
2712.46	10279.6
1897.86	1691.37
2598.89	2830.6
8183.46	399.983
	4005.51

## Sheet: Ext. Fig. 2c
Score
	WT								Acly KO
NAS	3	6	6	6	7	6	6	7	6	6	6	6	6	6	7	7
Steatosis score	1	3	3	3	3	3	3	3	3	3	3	3	3	3	3	3
Ballooning degeneration	2	2	2	2	2	2	2	2	2	2	2	2	2	2	2	2
Inflammation score	0	1	1	1	2	1	1	2	1	1	1	1	1	1	2	2

## Sheet: Ext. Fig. 2d
Tumor adjacent liver
Fatty acid (% of control)
	WT											Acly KO
FA(16:0)	101.865	103.35	94.1552	119.427	104.823	95.3697	92.2972	81.4441	104.222	85.0519	117.995	84.3132	84.1622	86.3987	88.7172	95.3856	93.5023	93.7313	73.14	77.2452	80.2272
FA(18:0)	89.627	108.759	100.733	89.2658	97.693	99.271	119.84	100.659	104.19	97.1306	92.8326	80.7597	89.7848	71.7613	73.8127	81.0623	66.8724	91.661	77.0684	77.2428	89.6315
FA(20:0)	88.1206	111.132	107.874	104.17	87.1386	87.7012	145.641	70.7879	109.44	105.487	82.5073	71.6671	76.6123	49.1884	79.2506	73.7835	78.5247	108.68	55.3023	57.1111	61.8129
FA(20:1)	93.7678	109.86	81.963	123.071	99.3056	103.647	87.4306	69.8386	120.584	81.1616	129.371	62.548	59.5005	67.6064	68.6151	94.0935	43.7392	56.7991	25.2221	47.2567	43.6162
FA(20:2)	110.778	96.6128	74.5755	92.4857	110.264	101.513	93.752	97.6622	123.515	100.415	98.4273	45.4818	82.3976	64.377	87.0886	84.9952	53.1241	83.8939	30.4503	54.5567	63.8974
FA(20:3)	102.396	99.115	93.3721	110.917	118.972	87.8328	96.5287	83.2628	112.069	89.455	106.08	73.4953	98.4584	79.6396	102.832	89.5231	67.2961	92.3227	46.7046	67.3621	74.5746
FA(20:4)	71.4653	97.6585	103.333	116.975	117.592	97.9823	110.917	93.569	106.7	91.9776	91.8291	82.9034	87.185	76.2058	103.476	85.5179	79.4587	72.5944	46.4658	76.834	73.005
FA(22:1)	92.6774	93.9086	85.7372	102.62	99.4019	119.786	109.728	71.7874	147.073	78.0496	99.2322	43.4687	54.9886	48.4183	51.4895	59.4893	39.8564	68.5646	32.4066	37.2516	42.6654
FA(22:2)	97.8645	91.5394	87.6509	101.909	89.4301	91.6692	93.2563	104.911	165.842	78.2054	97.7222	47.4722	90.8211	61.0479	95.0189	74.9468	41.2299	48.6891	21.9328	2.16454	58.3032
FA(22:3)	104.387	119.423	65.6128	93.1771	97.9129	68.2038	90.2209	106.039	128.821	103.618	122.585	36.7837	93.8845	66.6452	114.3	67.6811	39.9765	53.3712	17.5287	39.4784	64.6835
FA(22:5)	151.172	77.5195	70.5585	73.1568	86.1501	82.0425	138.819	91.8584	92.1313	132.869	103.723	23.8629	39.3473	20.8213	41.9475	40.3861	27.6976	26.2825	14.0466	18.4518	38.9694
FA(22:6)	106.682	86.1123	101.343	110.53	108.914	107.903	105.695	88.5948	121.275	76.7731	86.1787	56.0254	59.4671	50.9116	62.2571	64.4732	52.9151	68.0885	25.6283	44.2417	51.3547

## Sheet: Ext. Fig. 2e
Tumor surface area (% of liver)
WT	Acly KO
31.2041	8.82164
26.3083	46.3221
59.8654	23.045
40.6642	10.5191
55.6542	2.85563

## Sheet: Ext. Fig. 2f
Non-neoplastic proliferative lesions
	WT											Acly KO
	28	17	19	7	28	10	9	17	6	10	9	18	11	14	10	15	3	8	4	1	8	3

## Sheet: Ext. Fig. 2g
Avg Lipid droplet size (µm2)
	WT					Acly KO
	194.582	215.811	174.435	145.735	218.013	108.463	133.946	117.464	130.222	191.638
