# Supplementary material for: ACLY inhibition promotes tumour immunity and suppresses liver cancer
Source: Nature. 2025 Jul 30;645(8080):507–17. doi: 10.1038/s41586-025-09297-0 (PMC12422966; doi:10.1038/s41586-025-09297-0)
Supplement: Supplementary file 14 — Source Data Extended Data Fig. 3 [file 41586_2025_9297_MOESM14_ESM.xlsx]

## Sheet: Ext. Fig. 3h
AUC (normalized to Internal standard)
	DMSO						EVT0185-CoA
CMV	0	0					0	0
SLC27A1	0	0	0	0			0	0.0001513	0	0
SLC27A2	0	0	0	0	0	0	0.00581153	0.00265176	0.000627122	0.00050354	0.00162361	0.00335905
SLC27A4	0	0	0	0			0	0	0	0.00019926
SLC27A5	0	0	0	0	0	0	0	0	0	0	0	0

## Sheet: Ext. Fig. 3m
R848-CD19+
Proliferation Index
Concn (µM)	Vehicle control		EVT0185
0	3.53	2.47	3.58	2.57
0.1	3.46	2.68	3.54	2.68
0.3	3.57	2.68	3.61	2.76
1	3.5	2.81	2.85	2.56
3	3.39	2.8	3.41	2.67
10	3.64	2.8	3.34	2.93

## Sheet: Ext. Fig. 3o
Con A-CD3+
Proliferation Index
Concn (µM)	Vehicle control		EVT0185
0	2.78	2.87	2.8	2.9
0.1	2.8	2.86	2.65	2.97
0.3	2.76	2.9	2.91	3.02
1	2.65	2.96	2.78	3.03
3	3.1	2.87	3.02	3.02
10	2.94	3.03	2.88	3
