# Supplementary material for: ACLY inhibition promotes tumour immunity and suppresses liver cancer
Source: Nature. 2025 Jul 30;645(8080):507–17. doi: 10.1038/s41586-025-09297-0 (PMC12422966; doi:10.1038/s41586-025-09297-0)
Supplement: Supplementary file 15 — Source Data Extended Data Fig. 5 [file 41586_2025_9297_MOESM15_ESM.xlsx]

## Sheet: Ext. Fig. 5b
Lactate
% Suppression
Genotype	Compound	14-C Lactate > Sterol			14-C Lactate > Fatty Acid
WT	BA	-10.201	-8.09245	-9.90826	-36.194	-32.8532	-33.9963
	EVT0185	-12.3024	-7.43757	-9.99387	-50.7392	-42.2922	-48.7615
Acly KO	BA	-13.7164	-10.7143	-14.5641	-33.0726	-29.643	-36.6964
	EVT0185	-44.6052	-24.1667	-19.125	-25.4571	-38.0668	-42.0673

## Sheet: Ext. Fig. 5c
Acetate
% Suppression
Genotype	Compound	14-C Acetate > Sterol			14-C Acetate > Fatty Acid
WT	BA	-6.27135	-3.01949	-5.24583	-27.2506	-14.1349	-25.6846
	EVT0185	-25.2026	-6.69516	-22.6359	-45.2953	-22.7878	-37.7945
Acly KO	BA	0.544516	-1.08845	0.582224	3.49809	-5.47192	3.74475
	EVT0185	-2.47266	-5.25822	-2.49948	-13.0766	-25.6134	-11.48

## Sheet: Ext. Fig. 5d
AMPK (a1b1g1) activity (% Inhibition)
Concn (M)	EVT0185-CoA
0.0003	0.23	0.44	0.02
0.0001	27.75	23.42	20.75
3.33e-05	87.14	84.3	88.72
1.11e-05	110.51	102.68	101.19
3.7e-06	106.71	104.13	103.48
1.23e-06	109.37	106.1	106.8
4.12e-07	102.09	95.54	97.58
1.37e-07	116.53	104.13	102.8
4.57e-08	100.04	97.23	101.02
1.52e-08	104.92	101.05	104.11

## Sheet: Ext. Fig. 5e
ACC1 activity (% Inhibition)
Concn (M)	EVT0185-CoA
0.0003	-4.96	-5.11	-3.28
0.0001	-2.22	-5.41	-1.15
3.33e-05	22.14	16.66	21.37
1.11e-05	62.77	54.56	63.54
3.7e-06	76.63	82.26	84.54
1.23e-06	99.3	86.37	93.06
4.12e-07	94.59	87.28	95.96
1.37e-07	90.32	99.46
4.57e-08	90.17	92.91
1.52e-08	97.48

## Sheet: Ext. Fig. 5f
ACC2 activity (% Inhibition)
Concn (M)	EVT0185-CoA
0.0003	5.87	1.64	0.53
0.0001	8.09	5.2	1.87
3.33e-05	25.42	20.97	20.09
1.11e-05	51.41	49.86	47.42
3.7e-06	87.41	82.74	83.85
1.23e-06	108.52	104.52	106.74
4.12e-07	111.63	105.85	107.85
1.37e-07	126.07	120.52	111.63
4.57e-08	116.29	126.07	113.41
1.52e-08	116.52	126.07	112.29

## Sheet: Ext. Fig. 5g
ACSS2 activity (% Inhibition)
	Concn (M)	EVT0185-CoA
	0.0003	0	0	0.3
	0.0001	17.13	21.61	22.73
	3.33e-05	63.07	58.48	60.49
	1.11e-05	99.25	108.93	87.22
	3.7e-06	86.24	109.01	98.24
	1.23e-06	91.56	116.06	101.97
	4.12e-07	97.31	93.14	103.47
	1.37e-07	109.25	98.02	108.77
	4.57e-08	108.41	96.53	95.97
	1.52e-08	104.16	107.5	98.31

## Sheet: Ext. Fig. 5h
Hep3B cells
Colony formation (% of control)
Log [M]	EVT0185				Bempedoic acid
-6	71.9626	94.1176	93.5484	99.3939	98.1308	92.437	99.0476	101.64
-5.3	99.1304	81.9355	97.1831	101.911	100.917	108.871	102.857	112.295
-5	88.6957	76.129	83.0986	92.3567	88.9908	93.5484	87.6191	92.623
-4.52	56.5217	61.2903	61.2676	75.7962	81.6514	90.3226	85.7143	94.2623
-4.3	47.8261	62.5806	45.7747	60.5095	68.8073	85.4839	66.6667	83.6066
-4	15.6522	20.6452	23.2394	31.8471	45.8716	67.7419	52.3809	64.7541

## Sheet: Ext. Fig. 5i
Hepa1-6 cells
Colony formation (% of control)
Log [M]	EVT0185				Bempedoic Acid
-6	88.5058	80.95	86.1111	97.5	78.1609	87.62	94.8276	107.692
-5.3	103.774	102.19	91.8919	80.6122	108.989	91.87	98.5075	114.444
-5	83.0189	96.35	79.7297	70.4082	55.0562	93.5	95.5224	108.889
-4.52	70.7547	75.91	56.7568	63.2653	76.4045	86.99	92.5373	94.4444
-4.3	58.4906	69.34	52.7027	61.2245	66.2921	91.06	102.985	87.7778
-4	35.8491	33.58	27.027	35.7143	74.1573	88.62	98.5075	90
