# Supplementary material for: ACLY inhibition promotes tumour immunity and suppresses liver cancer
Source: Nature. 2025 Jul 30;645(8080):507–17. doi: 10.1038/s41586-025-09297-0 (PMC12422966; doi:10.1038/s41586-025-09297-0)
Supplement: Supplementary file 16 — Source Data Extended Data Fig. 6 [file 41586_2025_9297_MOESM16_ESM.xlsx]

## Sheet: Ext. Fig. 6a
RER (% of control at 0h)
Treatment time (h)	Vehicle control									EVT0185 (100 mg/kg)
0 h	94.4031	104.487	102.384	100.537	98.1887	104.068	97.2626	97.2965	101.373	95.3482	103.424	105.944	95.2837	101.034	99.1529	102.393	97.4199
1 h	92.4426	99.602	98.4919	97.7862	99.5049	98.5045	101.504	94.4723	97.8479	82.5024	95.3438	97.198	85.3837	97.5187	94.0936	93.4434	88.9452
2 h	95.139	100.251	98.2258	102.678	98.102	96.9174	105.774	95.1568	97.692	80.0502	94.3519	101.603	82.9367	97.4241	87.7718	85.5977	96.8097
3 h	94.9431	102.373	97.3564	102.878	101.705	93.4448	101.82	100.355	92.8708	82.6636	94.814	98.7183	84.2484	90.8187	86.2681	86.5428	93.8799
4 h	97.5087	106.846	96.007	96.7819	104.465	87.3977	107.113	95.5183	93.7151	82.9097	92.2329	94.1803	79.519	89.7541	92.6684	88.4031	92.7087
5 h	94.0143	106.467	100.948	96.0945	105.077	88.0578	107.458	102.524	101.104	87.8524	95.6943	94.4425	91.7871	85.6523	90.9492	93.2418	93.26
6 h	94.8767	104.059	101.963	99.4454	102.473	84.4782	106.237	93.2581	94.7336	93.1373	98.2147	93.3212	88.7204	79.5161	94.275	100.226	96.0304
7 h	93.2727	107.175	98.1477	101.746	104.36	85.3077	105.909	98.1532	95.9888	95.4538	99.015	97.6797	95.8352	93.4164	94.0925	97.0344	94.8769
8 h	95.323	106.464	90.6184	100.273	102.692	85.158	108.966	100.163	98.807	87.3002	90.96	101.305	97.1902	91.2652	95.0935	98.5703	96.6503
9 h	94.5072	103.903	86.6167	101.272	103.426	80.8078	105.134	92.8117	99.7853	91.1084	93.719	97.8553	98.1835	102.22	92.7665	96.0775	97.8186
10 h	94.5689	108.076	87.9592	102.333	103.992	101.176	106.401	98.1808	98.9068	101.46	96.2005	95.8215	98.0292	100.329	95.1653	96.5891	96.1674
11 h	93.4071	104.595	95.7824	101.542	101.503	97.6927	103.95	105.204	105.375	98.3272	97.4509	94.5802	103.239	100.526	92.743	93.4446	100.807
12 h	96.1073	102.051	98.1768	101.05	99.3206	100.883	102.71	102.899	107.493	98.6743	102.983	99.3348	101.606	96.1136	93.9906	95.342	95.7193
13 h	96.807	101.838	102.989	99.9965	99.1156	102.17	105.879	104.406	106.42	100.401	101.886	98.9273	101.998	99.0696	93.0651	93.4774	97.7168
14 h	97.7556	104.64	103.718	104.887	99.1393	102.771	103.258	103.246	108.071	102.315	106.872	101.078	103.334	97.6354	95.9991	96.8346	99.0757
15 h	97.2759	102.476	99.7906	97.9719	95.033	105.474	103.737	103.934	106.757	103.037	105.662	102.292	98.6516	96.7445	96.8874	88.6549	95.9017
16 h	97.2436	104.072	101.03	101.044	97.0792	104.75	103.472	102.745	99.9475	104.938	104.067	98.8027	102.909	96.9221	93.1658	94.1516	97.2079
17 h	97.5923	103.333	99.0823	99.9474	99.7515	106.132	102.681	104.245	102.663	100.453	102.822	99.9906	104.148	101.649	92.2798	90.7149	95.7738
18 h	99.7353	99.0756	96.6234	100.11	95.647	101.904	103.451	102.244	102.228	101.572	105.629	98.6105	101.958	100.951	92.4853	91.5516	92.1434
19 h	95.2106	95.9745	97.9125	100.022	98.3758	101.715	103.527	99.9663	104.095	98.6436	100.206	95.3733	102.604	100.164	93.9773	90.3163	89.3471
20 h	95.1474	97.2537	94.4378	96.43	96.0765	102.18	101.895	94.5262	94.6614	100.907	101.825	95.9488	100.882	90.8865	90.7622	89.6078	87.2681
21 h	97.757	102.251	99.4273	97.2111	99.3969	101.346	106.158	102.245	94.7377	101.29	103.596	93.8341	102.369	92.6509	90.3142	93.4815	89.6622
22 h	97.3969	97.468	96.802	96.4321	94.9657	103.955	102.14	103.365	101.834	98.9728	104.329	84.6099	99.2648	98.8063	88.0017	93.0948	99.5079
23 h	95.9328	100.713	90.1694	95.0873	92.0534	99.6386	100.398	100.901	86.3507	97.7011	101.728	90.574	103.242	100.329	85.7269	83.1974	93.3911
24 h	96.9665	102.203	89.941	90.2578	96.5215	91.0793	90.4985	102.725	94.2389	96.7587	93.8702	86.8936	101.705	99.2091	90.6561	94.3169	83.9352

## Sheet: Ext. Fig. 6b
14C Glucose->lipid
(DPM/gram Liver tissue/hour)
Vehicle	EVT0185-10	EVT0185-30	EVT0185-60
58.89	138.2	29.53	31.81
44.18	29.27	27.27	29.84
36.39	37.49	21.83	38.06
53.88	88.65	88.28	32.86
159.1	163.88	43.93	24.12
90.06	29.99	35.06	27.4
115.51		60.93
135.82
129.81
164.69

## Sheet: Ext. Fig. 6d
AFP (ng/ml)
Vehicle												EVT0185-30												EVT0185-100												BA-100
6548.36	8152.22	879.589	1065.94	1253.27	2186.1	3533.59	3950.04	6497.26	8523.47	4333.94	3782.08	951.789	2721.81	985.055	4590.2	5221.3	2355.41	1492.54	11526.1	8386.35	1530.11	9392.02	5796.35	1345.67	5503.82	2228.06	11274	4404.17	1011.26	2722.99	902.165	10067.1	877.46	2416.34	1126.8	11241.7	2437.15	5628.35	2378.74

## Sheet: Ext. Fig. 6e
	Tumor surface area (% of liver)
	Vehicle												EVT0185-30												EVT0185-100												BA-100
	10.5871	29.1121	0.134973	3.55592	3.94123	6.55397	70.54	10.8211	53.1245	38.2045	42.073	7.59243	0.172153	39.2692	6.98501	4.63695	8.21275	4.80468	6.53001	19.3098	48.7719	0.700361	32.7219	9.82944	2.20903	9.44103	5.53361	26.1312	15.6702	0.519765	3.06874	0.625726	14.7971	1.70312	3.76693	2.65437	48.9071	8.52252	20.2877	19.5228

## Sheet: Ext. Fig. 6f
	% Lipid Area
	Vehicle	EVT0185
	18.4477	3.88033
	19.499	9.657
	25.577	5.06967
	18.136	3.251
	15.2397	3.87367
	9.73033	6.195

## Sheet: Ext. Fig. 6g
Average Lipid Droplet Size (µm2)
Vehicle	EVT0185-100
223.879	99.373
214.452	136.667
302.647	102.038
202.322	87.088
149.008	89.1283
107.373	99.0237

## Sheet: Ext. Fig. 6h
	AFP (ng/ml)
	Vehicle					EVT0185
	2489.59	617.09	52.3424	46.5767	139.116	1694.2	1151.77	46.5767	72.2887	250.116

## Sheet: Ext. Fig. 6i
	Sum of tumor diameter per mouse liver
	Vehicle	EVT0185 (50 mg/kg)	EVT0185 (100 mg/kg)	Sorafenib (15 mg/kg)	Lenvatinib (7mg/kg)	EVT0185 (100 mg/kg) + Soraf. (15 mg/kg)	EVT0185 (100 mg/kg) + Lenva. (7 mg/kg)
	15	3	4	9	13	12	2
	16	9	2	2	11	6	3
	28	11	9	13	7	2	3
	18	32	4	9	8	1	0
	61	52	5	4	9	2	1
	24	5	15	21	1	7	3
	23	34	13	25	5	3	6
	17	19	2	1	4	25	8
	27	8	3	18	6	10	33
	54	33	13	1	26	1	8
		4	14	13	4	14	2
		4	9	17	25	2	3

## Sheet: Ext. Fig. 6j
	Tumor surface area (% of a liver)
	Isotype control											PDL1+VEGFR2 Ab										EVT0185 + PDL1+VEGFR2 Ab
	51.2982	14.581	33.6835	10.3535	3.61756	9.81538	33.1581	21.3653	15.6684	10.4607	26.7032	25.5333	28.8565	4.71334	13.658	13.0419	9.37991	14.1871	13.876	0.884592	6.72139	7.71566	12.6824	9.59379	2.80453	2.14537	8.36451	4.08079	4.49908	14.6108	21.346	10.8505
