# Supplementary material for: ACLY inhibition promotes tumour immunity and suppresses liver cancer
Source: Nature. 2025 Jul 30;645(8080):507–17. doi: 10.1038/s41586-025-09297-0 (PMC12422966; doi:10.1038/s41586-025-09297-0)
Supplement: Supplementary file 17 — Source Data Extended Data Fig. 7 [file 41586_2025_9297_MOESM17_ESM.xlsx]

## Sheet: Ext.Fig.7b
	No. of visible tumors
	WT	Acly KO
	31	10
	21	32
	36	34
	22	21
	25	17
	41	21
	20	29

## Sheet: Ext. Fig. 7g
		WT						Acly KO
	Citrate	0.80994	0.89828	0.68616	0.673031	1.11409	1.11313	1.07245	0.877017	0.742185	1.29165	0.760424	2.97547	1.92465
	Succinate	6.87165	4.24722	5.90545	6.48979	4.06103	4.6009	4.5129	3.5294	4.89758	4.37893	4.42069	3.22221	3.80203
