# Supplementary material for: ACLY inhibition promotes tumour immunity and suppresses liver cancer
Source: Nature. 2025 Jul 30;645(8080):507–17. doi: 10.1038/s41586-025-09297-0 (PMC12422966; doi:10.1038/s41586-025-09297-0)
Supplement: Supplementary file 18 — Source Data Extended Data Fig. 9 [file 41586_2025_9297_MOESM18_ESM.xlsx]

## Sheet: Ext.Fig. 9b
	Lipid Droplet Area
	PLIN-2 Pixel Area
	sample_id	mouse_id	treatment_id	PLIN2_Area
	GS-ACLYKO-TLS-01-ROI-01_Run-1999_FOV10-MassCorrected-Filtered.tiff	1	WT	5194
	GS-ACLYKO-TLS-01-ROI-01_Run-1999_FOV11-MassCorrected-Filtered.tiff	1	WT	995
	GS-ACLYKO-TLS-01-ROI-01_Run-1999_FOV12-MassCorrected-Filtered.tiff	1	WT	15632
	GS-ACLYKO-TLS-01-ROI-01_Run-1999_FOV13-MassCorrected-Filtered.tiff	1	WT	10534
	GS-ACLYKO-TLS-01-ROI-01_Run-1999_FOV14-MassCorrected-Filtered.tiff	1	WT	8442
	GS-ACLYKO-TLS-01-ROI-01_Run-1999_FOV15-MassCorrected-Filtered.tiff	1	WT	15563
	GS-ACLYKO-TLS-01-ROI-01_Run-1999_FOV16-MassCorrected-Filtered.tiff	1	WT	8197
	GS-ACLYKO-TLS-01-ROI-01_Run-1999_FOV17-MassCorrected-Filtered.tiff	1	WT	20898
	GS-ACLYKO-TLS-01-ROI-01_Run-1999_FOV18-MassCorrected-Filtered.tiff	1	WT	15896
	GS-ACLYKO-TLS-01-ROI-01_Run-1999_FOV19-MassCorrected-Filtered.tiff	1	WT	10919
	GS-ACLYKO-TLS-01-ROI-01_Run-1999_FOV2-MassCorrected-Filtered.tiff	1	WT	11812
	GS-ACLYKO-TLS-01-ROI-01_Run-1999_FOV20-MassCorrected-Filtered.tiff	1	WT	18095
	GS-ACLYKO-TLS-01-ROI-01_Run-1999_FOV21-MassCorrected-Filtered.tiff	1	WT	6360
	GS-ACLYKO-TLS-01-ROI-01_Run-1999_FOV22-MassCorrected-Filtered.tiff	1	WT	39981
	GS-ACLYKO-TLS-01-ROI-01_Run-1999_FOV23-MassCorrected-Filtered.tiff	1	WT	21064
	GS-ACLYKO-TLS-01-ROI-01_Run-1999_FOV24-MassCorrected-Filtered.tiff	1	WT	15821
	GS-ACLYKO-TLS-01-ROI-01_Run-1999_FOV25-MassCorrected-Filtered.tiff	1	WT	12457
	GS-ACLYKO-TLS-01-ROI-01_Run-1999_FOV26-MassCorrected-Filtered.tiff	1	WT	4769
	GS-ACLYKO-TLS-01-ROI-01_Run-1999_FOV3-MassCorrected-Filtered.tiff	1	WT	22699
	GS-ACLYKO-TLS-01-ROI-01_Run-1999_FOV4-MassCorrected-Filtered.tiff	1	WT	14228
	GS-ACLYKO-TLS-01-ROI-01_Run-1999_FOV5-MassCorrected-Filtered.tiff	1	WT	22668
	GS-ACLYKO-TLS-01-ROI-01_Run-1999_FOV6-MassCorrected-Filtered.tiff	1	WT	7549
	GS-ACLYKO-TLS-01-ROI-01_Run-1999_FOV7-MassCorrected-Filtered.tiff	1	WT	9080
	GS-ACLYKO-TLS-01-ROI-01_Run-1999_FOV8-MassCorrected-Filtered.tiff	1	WT	11591
	GS-ACLYKO-TLS-01-ROI-01_Run-1999_FOV9-MassCorrected-Filtered.tiff	1	WT	11387
	GS-ACLYKO-TLS-04-ROI-01-2_Run-1991_FOV10-MassCorrected-Filtered.tiff	4	WT	5003
	GS-ACLYKO-TLS-04-ROI-01-2_Run-1991_FOV11-MassCorrected-Filtered.tiff	4	WT	25234
	GS-ACLYKO-TLS-04-ROI-01-2_Run-1991_FOV12-MassCorrected-Filtered.tiff	4	WT	29810
	GS-ACLYKO-TLS-04-ROI-01-2_Run-1991_FOV13-MassCorrected-Filtered.tiff	4	WT	37272
	GS-ACLYKO-TLS-04-ROI-01-2_Run-1991_FOV14-MassCorrected-Filtered.tiff	4	WT	29989
	GS-ACLYKO-TLS-04-ROI-01-2_Run-1991_FOV15-MassCorrected-Filtered.tiff	4	WT	21945
	GS-ACLYKO-TLS-04-ROI-01-2_Run-1991_FOV16-MassCorrected-Filtered.tiff	4	WT	15807
	GS-ACLYKO-TLS-04-ROI-01-2_Run-1991_FOV17-MassCorrected-Filtered.tiff	4	WT	8802
	GS-ACLYKO-TLS-04-ROI-01-2_Run-1991_FOV18-MassCorrected-Filtered.tiff	4	WT	18614
	GS-ACLYKO-TLS-04-ROI-01-2_Run-1991_FOV19-MassCorrected-Filtered.tiff	4	WT	26397
	GS-ACLYKO-TLS-04-ROI-01-2_Run-1991_FOV2-MassCorrected-Filtered.tiff	4	WT	19846
	GS-ACLYKO-TLS-04-ROI-01-2_Run-1991_FOV20-MassCorrected-Filtered.tiff	4	WT	20533
	GS-ACLYKO-TLS-04-ROI-01-2_Run-1991_FOV21-MassCorrected-Filtered.tiff	4	WT	20979
	GS-ACLYKO-TLS-04-ROI-01-2_Run-1991_FOV22-MassCorrected-Filtered.tiff	4	WT	19694
	GS-ACLYKO-TLS-04-ROI-01-2_Run-1991_FOV23-MassCorrected-Filtered.tiff	4	WT	17312
	GS-ACLYKO-TLS-04-ROI-01-2_Run-1991_FOV24-MassCorrected-Filtered.tiff	4	WT	29982
	GS-ACLYKO-TLS-04-ROI-01-2_Run-1991_FOV25-MassCorrected-Filtered.tiff	4	WT	20960
	GS-ACLYKO-TLS-04-ROI-01-2_Run-1991_FOV26-MassCorrected-Filtered.tiff	4	WT	13367
	GS-ACLYKO-TLS-04-ROI-01-2_Run-1991_FOV27-MassCorrected-Filtered.tiff	4	WT	11169
	GS-ACLYKO-TLS-04-ROI-01-2_Run-1991_FOV28-MassCorrected-Filtered.tiff	4	WT	22489
	GS-ACLYKO-TLS-04-ROI-01-2_Run-1991_FOV29-MassCorrected-Filtered.tiff	4	WT	23036
	GS-ACLYKO-TLS-04-ROI-01-2_Run-1991_FOV3-MassCorrected-Filtered.tiff	4	WT	30382
	GS-ACLYKO-TLS-04-ROI-01-2_Run-1991_FOV30-MassCorrected-Filtered.tiff	4	WT	35412
	GS-ACLYKO-TLS-04-ROI-01-2_Run-1991_FOV31-MassCorrected-Filtered.tiff	4	WT	32446
	GS-ACLYKO-TLS-04-ROI-01-2_Run-1991_FOV32-MassCorrected-Filtered.tiff	4	WT	26960
	GS-ACLYKO-TLS-04-ROI-01-2_Run-1991_FOV33-MassCorrected-Filtered.tiff	4	WT	8648
	GS-ACLYKO-TLS-04-ROI-01-2_Run-1991_FOV4-MassCorrected-Filtered.tiff	4	WT	7395
	GS-ACLYKO-TLS-04-ROI-01-2_Run-1991_FOV5-MassCorrected-Filtered.tiff	4	WT	33564
	GS-ACLYKO-TLS-04-ROI-01-2_Run-1991_FOV6-MassCorrected-Filtered.tiff	4	WT	20294
	GS-ACLYKO-TLS-04-ROI-01-2_Run-1991_FOV7-MassCorrected-Filtered.tiff	4	WT	29005
	GS-ACLYKO-TLS-04-ROI-01-2_Run-1991_FOV8-MassCorrected-Filtered.tiff	4	WT	20372
	GS-ACLYKO-TLS-04-ROI-01-2_Run-1991_FOV9-MassCorrected-Filtered.tiff	4	WT	5811
	GS-ACLYKO-TLS-04-ROI-01_Run-1989_FOV10-MassCorrected-Filtered.tiff	4	WT	35475
	GS-ACLYKO-TLS-04-ROI-01_Run-1989_FOV14-MassCorrected-Filtered.tiff	4	WT	22433
	GS-ACLYKO-TLS-04-ROI-01_Run-1989_FOV2-MassCorrected-Filtered.tiff	4	WT	26298
	GS-ACLYKO-TLS-04-ROI-01_Run-1989_FOV6-MassCorrected-Filtered.tiff	4	WT	15423
	GS-ACLYKO-TLS-04-ROI-02_Run-1992_FOV1-MassCorrected-Filtered.tiff	4	WT	25704
	GS-ACLYKO-TLS-04-ROI-02_Run-1992_FOV10-MassCorrected-Filtered.tiff	4	WT	33532
	GS-ACLYKO-TLS-04-ROI-02_Run-1992_FOV11-MassCorrected-Filtered.tiff	4	WT	20190
	GS-ACLYKO-TLS-04-ROI-02_Run-1992_FOV12-MassCorrected-Filtered.tiff	4	WT	27536
	GS-ACLYKO-TLS-04-ROI-02_Run-1992_FOV13-MassCorrected-Filtered.tiff	4	WT	23973
	GS-ACLYKO-TLS-04-ROI-02_Run-1992_FOV14-MassCorrected-Filtered.tiff	4	WT	16138
	GS-ACLYKO-TLS-04-ROI-02_Run-1992_FOV15-MassCorrected-Filtered.tiff	4	WT	33683
	GS-ACLYKO-TLS-04-ROI-02_Run-1992_FOV16-MassCorrected-Filtered.tiff	4	WT	31283
	GS-ACLYKO-TLS-04-ROI-02_Run-1992_FOV17-MassCorrected-Filtered.tiff	4	WT	33709
	GS-ACLYKO-TLS-04-ROI-02_Run-1992_FOV18-MassCorrected-Filtered.tiff	4	WT	18416
	GS-ACLYKO-TLS-04-ROI-02_Run-1992_FOV19-MassCorrected-Filtered.tiff	4	WT	36819
	GS-ACLYKO-TLS-04-ROI-02_Run-1992_FOV2-MassCorrected-Filtered.tiff	4	WT	25542
	GS-ACLYKO-TLS-04-ROI-02_Run-1992_FOV20-MassCorrected-Filtered.tiff	4	WT	36968
	GS-ACLYKO-TLS-04-ROI-02_Run-1992_FOV21-MassCorrected-Filtered.tiff	4	WT	32982
	GS-ACLYKO-TLS-04-ROI-02_Run-1992_FOV22-MassCorrected-Filtered.tiff	4	WT	25686
	GS-ACLYKO-TLS-04-ROI-02_Run-1992_FOV23-MassCorrected-Filtered.tiff	4	WT	28085
	GS-ACLYKO-TLS-04-ROI-02_Run-1992_FOV24-MassCorrected-Filtered.tiff	4	WT	37009
	GS-ACLYKO-TLS-04-ROI-02_Run-1992_FOV25-MassCorrected-Filtered.tiff	4	WT	31163
	GS-ACLYKO-TLS-04-ROI-02_Run-1992_FOV3-MassCorrected-Filtered.tiff	4	WT	29053
	GS-ACLYKO-TLS-04-ROI-02_Run-1992_FOV4-MassCorrected-Filtered.tiff	4	WT	17033
	GS-ACLYKO-TLS-04-ROI-02_Run-1992_FOV5-MassCorrected-Filtered.tiff	4	WT	22374
	GS-ACLYKO-TLS-04-ROI-02_Run-1992_FOV6-MassCorrected-Filtered.tiff	4	WT	20722
	GS-ACLYKO-TLS-04-ROI-02_Run-1992_FOV7-MassCorrected-Filtered.tiff	4	WT	30393
	GS-ACLYKO-TLS-04-ROI-02_Run-1992_FOV8-MassCorrected-Filtered.tiff	4	WT	14886
	GS-ACLYKO-TLS-04-ROI-02_Run-1992_FOV9-MassCorrected-Filtered.tiff	4	WT	24337
	GS-ACLYKO-TLS-07-ROI-01_Run-1998_FOV10-MassCorrected-Filtered.tiff	7	WT	31648
	GS-ACLYKO-TLS-07-ROI-01_Run-1998_FOV11-MassCorrected-Filtered.tiff	7	WT	14661
	GS-ACLYKO-TLS-07-ROI-01_Run-1998_FOV12-MassCorrected-Filtered.tiff	7	WT	9878
	GS-ACLYKO-TLS-07-ROI-01_Run-1998_FOV13-MassCorrected-Filtered.tiff	7	WT	19278
	GS-ACLYKO-TLS-07-ROI-01_Run-1998_FOV14-MassCorrected-Filtered.tiff	7	WT	18474
	GS-ACLYKO-TLS-07-ROI-01_Run-1998_FOV15-MassCorrected-Filtered.tiff	7	WT	24275
	GS-ACLYKO-TLS-07-ROI-01_Run-1998_FOV16-MassCorrected-Filtered.tiff	7	WT	27832
	GS-ACLYKO-TLS-07-ROI-01_Run-1998_FOV17-MassCorrected-Filtered.tiff	7	WT	26953
	GS-ACLYKO-TLS-07-ROI-01_Run-1998_FOV18-MassCorrected-Filtered.tiff	7	WT	16118
	GS-ACLYKO-TLS-07-ROI-01_Run-1998_FOV19-MassCorrected-Filtered.tiff	7	WT	19291
	GS-ACLYKO-TLS-07-ROI-01_Run-1998_FOV2-MassCorrected-Filtered.tiff	7	WT	6818
	GS-ACLYKO-TLS-07-ROI-01_Run-1998_FOV20-MassCorrected-Filtered.tiff	7	WT	17594
	GS-ACLYKO-TLS-07-ROI-01_Run-1998_FOV21-MassCorrected-Filtered.tiff	7	WT	16886
	GS-ACLYKO-TLS-07-ROI-01_Run-1998_FOV22-MassCorrected-Filtered.tiff	7	WT	22655
	GS-ACLYKO-TLS-07-ROI-01_Run-1998_FOV23-MassCorrected-Filtered.tiff	7	WT	21120
	GS-ACLYKO-TLS-07-ROI-01_Run-1998_FOV24-MassCorrected-Filtered.tiff	7	WT	24830
	GS-ACLYKO-TLS-07-ROI-01_Run-1998_FOV25-MassCorrected-Filtered.tiff	7	WT	11914
	GS-ACLYKO-TLS-07-ROI-01_Run-1998_FOV26-MassCorrected-Filtered.tiff	7	WT	8637
	GS-ACLYKO-TLS-07-ROI-01_Run-1998_FOV27-MassCorrected-Filtered.tiff	7	WT	28747
	GS-ACLYKO-TLS-07-ROI-01_Run-1998_FOV28-MassCorrected-Filtered.tiff	7	WT	20670
	GS-ACLYKO-TLS-07-ROI-01_Run-1998_FOV29-MassCorrected-Filtered.tiff	7	WT	17971
	GS-ACLYKO-TLS-07-ROI-01_Run-1998_FOV3-MassCorrected-Filtered.tiff	7	WT	19138
	GS-ACLYKO-TLS-07-ROI-01_Run-1998_FOV30-MassCorrected-Filtered.tiff	7	WT	9221
	GS-ACLYKO-TLS-07-ROI-01_Run-1998_FOV31-MassCorrected-Filtered.tiff	7	WT	12795
	GS-ACLYKO-TLS-07-ROI-01_Run-1998_FOV32-MassCorrected-Filtered.tiff	7	WT	5110
	GS-ACLYKO-TLS-07-ROI-01_Run-1998_FOV33-MassCorrected-Filtered.tiff	7	WT	19928
	GS-ACLYKO-TLS-07-ROI-01_Run-1998_FOV34-MassCorrected-Filtered.tiff	7	WT	15043
	GS-ACLYKO-TLS-07-ROI-01_Run-1998_FOV35-MassCorrected-Filtered.tiff	7	WT	26301
	GS-ACLYKO-TLS-07-ROI-01_Run-1998_FOV36-MassCorrected-Filtered.tiff	7	WT	16925
	GS-ACLYKO-TLS-07-ROI-01_Run-1998_FOV37-MassCorrected-Filtered.tiff	7	WT	11220
	GS-ACLYKO-TLS-07-ROI-01_Run-1998_FOV4-MassCorrected-Filtered.tiff	7	WT	23080
	GS-ACLYKO-TLS-07-ROI-01_Run-1998_FOV5-MassCorrected-Filtered.tiff	7	WT	20950
	GS-ACLYKO-TLS-07-ROI-01_Run-1998_FOV6-MassCorrected-Filtered.tiff	7	WT	19094
	GS-ACLYKO-TLS-07-ROI-01_Run-1998_FOV7-MassCorrected-Filtered.tiff	7	WT	28654
	GS-ACLYKO-TLS-07-ROI-01_Run-1998_FOV8-MassCorrected-Filtered.tiff	7	WT	29400
	GS-ACLYKO-TLS-07-ROI-01_Run-1998_FOV9-MassCorrected-Filtered.tiff	7	WT	30548
	GS-ACLYKO-TLS-10-ROI-02-2_Run-1990_FOV10-MassCorrected-Filtered.tiff	10	ACLYKO	13567
	GS-ACLYKO-TLS-10-ROI-02-2_Run-1990_FOV11-MassCorrected-Filtered.tiff	10	ACLYKO	28890
	GS-ACLYKO-TLS-10-ROI-02-2_Run-1990_FOV12-MassCorrected-Filtered.tiff	10	ACLYKO	16316
	GS-ACLYKO-TLS-10-ROI-02-2_Run-1990_FOV13-MassCorrected-Filtered.tiff	10	ACLYKO	8195
	GS-ACLYKO-TLS-10-ROI-02-2_Run-1990_FOV14-MassCorrected-Filtered.tiff	10	ACLYKO	13329
	GS-ACLYKO-TLS-10-ROI-02-2_Run-1990_FOV15-MassCorrected-Filtered.tiff	10	ACLYKO	13595
	GS-ACLYKO-TLS-10-ROI-02-2_Run-1990_FOV16-MassCorrected-Filtered.tiff	10	ACLYKO	11090
	GS-ACLYKO-TLS-10-ROI-02-2_Run-1990_FOV17-MassCorrected-Filtered.tiff	10	ACLYKO	13010
	GS-ACLYKO-TLS-10-ROI-02-2_Run-1990_FOV18-MassCorrected-Filtered.tiff	10	ACLYKO	11860
	GS-ACLYKO-TLS-10-ROI-02-2_Run-1990_FOV19-MassCorrected-Filtered.tiff	10	ACLYKO	20895
	GS-ACLYKO-TLS-10-ROI-02-2_Run-1990_FOV2-MassCorrected-Filtered.tiff	10	ACLYKO	5375
	GS-ACLYKO-TLS-10-ROI-02-2_Run-1990_FOV20-MassCorrected-Filtered.tiff	10	ACLYKO	13983
	GS-ACLYKO-TLS-10-ROI-02-2_Run-1990_FOV21-MassCorrected-Filtered.tiff	10	ACLYKO	12332
	GS-ACLYKO-TLS-10-ROI-02-2_Run-1990_FOV22-MassCorrected-Filtered.tiff	10	ACLYKO	16904
	GS-ACLYKO-TLS-10-ROI-02-2_Run-1990_FOV23-MassCorrected-Filtered.tiff	10	ACLYKO	7160
	GS-ACLYKO-TLS-10-ROI-02-2_Run-1990_FOV24-MassCorrected-Filtered.tiff	10	ACLYKO	8026
	GS-ACLYKO-TLS-10-ROI-02-2_Run-1990_FOV25-MassCorrected-Filtered.tiff	10	ACLYKO	10132
	GS-ACLYKO-TLS-10-ROI-02-2_Run-1990_FOV26-MassCorrected-Filtered.tiff	10	ACLYKO	12201
	GS-ACLYKO-TLS-10-ROI-02-2_Run-1990_FOV27-MassCorrected-Filtered.tiff	10	ACLYKO	10944
	GS-ACLYKO-TLS-10-ROI-02-2_Run-1990_FOV28-MassCorrected-Filtered.tiff	10	ACLYKO	13481
	GS-ACLYKO-TLS-10-ROI-02-2_Run-1990_FOV29-MassCorrected-Filtered.tiff	10	ACLYKO	11996
	GS-ACLYKO-TLS-10-ROI-02-2_Run-1990_FOV3-MassCorrected-Filtered.tiff	10	ACLYKO	26138
	GS-ACLYKO-TLS-10-ROI-02-2_Run-1990_FOV30-MassCorrected-Filtered.tiff	10	ACLYKO	21360
	GS-ACLYKO-TLS-10-ROI-02-2_Run-1990_FOV31-MassCorrected-Filtered.tiff	10	ACLYKO	12875
	GS-ACLYKO-TLS-10-ROI-02-2_Run-1990_FOV32-MassCorrected-Filtered.tiff	10	ACLYKO	16578
	GS-ACLYKO-TLS-10-ROI-02-2_Run-1990_FOV33-MassCorrected-Filtered.tiff	10	ACLYKO	7557
	GS-ACLYKO-TLS-10-ROI-02-2_Run-1990_FOV34-MassCorrected-Filtered.tiff	10	ACLYKO	16040
	GS-ACLYKO-TLS-10-ROI-02-2_Run-1990_FOV35-MassCorrected-Filtered.tiff	10	ACLYKO	16857
	GS-ACLYKO-TLS-10-ROI-02-2_Run-1990_FOV36-MassCorrected-Filtered.tiff	10	ACLYKO	16954
	GS-ACLYKO-TLS-10-ROI-02-2_Run-1990_FOV37-MassCorrected-Filtered.tiff	10	ACLYKO	11515
	GS-ACLYKO-TLS-10-ROI-02-2_Run-1990_FOV38-MassCorrected-Filtered.tiff	10	ACLYKO	16031
	GS-ACLYKO-TLS-10-ROI-02-2_Run-1990_FOV39-MassCorrected-Filtered.tiff	10	ACLYKO	15445
	GS-ACLYKO-TLS-10-ROI-02-2_Run-1990_FOV4-MassCorrected-Filtered.tiff	10	ACLYKO	17084
	GS-ACLYKO-TLS-10-ROI-02-2_Run-1990_FOV40-MassCorrected-Filtered.tiff	10	ACLYKO	10021
	GS-ACLYKO-TLS-10-ROI-02-2_Run-1990_FOV41-MassCorrected-Filtered.tiff	10	ACLYKO	11893
	GS-ACLYKO-TLS-10-ROI-02-2_Run-1990_FOV42-MassCorrected-Filtered.tiff	10	ACLYKO	16709
	GS-ACLYKO-TLS-10-ROI-02-2_Run-1990_FOV43-MassCorrected-Filtered.tiff	10	ACLYKO	5301
	GS-ACLYKO-TLS-10-ROI-02-2_Run-1990_FOV44-MassCorrected-Filtered.tiff	10	ACLYKO	8244
	GS-ACLYKO-TLS-10-ROI-02-2_Run-1990_FOV45-MassCorrected-Filtered.tiff	10	ACLYKO	6782
	GS-ACLYKO-TLS-10-ROI-02-2_Run-1990_FOV46-MassCorrected-Filtered.tiff	10	ACLYKO	12691
	GS-ACLYKO-TLS-10-ROI-02-2_Run-1990_FOV47-MassCorrected-Filtered.tiff	10	ACLYKO	12879
	GS-ACLYKO-TLS-10-ROI-02-2_Run-1990_FOV48-MassCorrected-Filtered.tiff	10	ACLYKO	9418
	GS-ACLYKO-TLS-10-ROI-02-2_Run-1990_FOV49-MassCorrected-Filtered.tiff	10	ACLYKO	14135
	GS-ACLYKO-TLS-10-ROI-02-2_Run-1990_FOV5-MassCorrected-Filtered.tiff	10	ACLYKO	19777
	GS-ACLYKO-TLS-10-ROI-02-2_Run-1990_FOV50-MassCorrected-Filtered.tiff	10	ACLYKO	14680
	GS-ACLYKO-TLS-10-ROI-02-2_Run-1990_FOV51-MassCorrected-Filtered.tiff	10	ACLYKO	16526
	GS-ACLYKO-TLS-10-ROI-02-2_Run-1990_FOV52-MassCorrected-Filtered.tiff	10	ACLYKO	19588
	GS-ACLYKO-TLS-10-ROI-02-2_Run-1990_FOV53-MassCorrected-Filtered.tiff	10	ACLYKO	9351
	GS-ACLYKO-TLS-10-ROI-02-2_Run-1990_FOV54-MassCorrected-Filtered.tiff	10	ACLYKO	8266
	GS-ACLYKO-TLS-10-ROI-02-2_Run-1990_FOV55-MassCorrected-Filtered.tiff	10	ACLYKO	9482
	GS-ACLYKO-TLS-10-ROI-02-2_Run-1990_FOV56-MassCorrected-Filtered.tiff	10	ACLYKO	18435
	GS-ACLYKO-TLS-10-ROI-02-2_Run-1990_FOV57-MassCorrected-Filtered.tiff	10	ACLYKO	24913
	GS-ACLYKO-TLS-10-ROI-02-2_Run-1990_FOV58-MassCorrected-Filtered.tiff	10	ACLYKO	15587
	GS-ACLYKO-TLS-10-ROI-02-2_Run-1990_FOV59-MassCorrected-Filtered.tiff	10	ACLYKO	14218
	GS-ACLYKO-TLS-10-ROI-02-2_Run-1990_FOV6-MassCorrected-Filtered.tiff	10	ACLYKO	17220
	GS-ACLYKO-TLS-10-ROI-02-2_Run-1990_FOV60-MassCorrected-Filtered.tiff	10	ACLYKO	9113
	GS-ACLYKO-TLS-10-ROI-02-2_Run-1990_FOV61-MassCorrected-Filtered.tiff	10	ACLYKO	8543
	GS-ACLYKO-TLS-10-ROI-02-2_Run-1990_FOV62-MassCorrected-Filtered.tiff	10	ACLYKO	7048
	GS-ACLYKO-TLS-10-ROI-02-2_Run-1990_FOV63-MassCorrected-Filtered.tiff	10	ACLYKO	16399
	GS-ACLYKO-TLS-10-ROI-02-2_Run-1990_FOV64-MassCorrected-Filtered.tiff	10	ACLYKO	3128
	GS-ACLYKO-TLS-10-ROI-02-2_Run-1990_FOV65-MassCorrected-Filtered.tiff	10	ACLYKO	11832
	GS-ACLYKO-TLS-10-ROI-02-2_Run-1990_FOV66-MassCorrected-Filtered.tiff	10	ACLYKO	14551
	GS-ACLYKO-TLS-10-ROI-02-2_Run-1990_FOV7-MassCorrected-Filtered.tiff	10	ACLYKO	21790
	GS-ACLYKO-TLS-10-ROI-02-2_Run-1990_FOV8-MassCorrected-Filtered.tiff	10	ACLYKO	16464
	GS-ACLYKO-TLS-10-ROI-02-2_Run-1990_FOV9-MassCorrected-Filtered.tiff	10	ACLYKO	17461
	GS-ACLYKO-TLS-16-ROI-01_Run-2000_FOV10-MassCorrected-Filtered.tiff	16	ACLYKO	21652
	GS-ACLYKO-TLS-16-ROI-01_Run-2000_FOV11-MassCorrected-Filtered.tiff	16	ACLYKO	21306
	GS-ACLYKO-TLS-16-ROI-01_Run-2000_FOV12-MassCorrected-Filtered.tiff	16	ACLYKO	17355
	GS-ACLYKO-TLS-16-ROI-01_Run-2000_FOV13-MassCorrected-Filtered.tiff	16	ACLYKO	19867
	GS-ACLYKO-TLS-16-ROI-01_Run-2000_FOV14-MassCorrected-Filtered.tiff	16	ACLYKO	12242
	GS-ACLYKO-TLS-16-ROI-01_Run-2000_FOV15-MassCorrected-Filtered.tiff	16	ACLYKO	18823
	GS-ACLYKO-TLS-16-ROI-01_Run-2000_FOV16-MassCorrected-Filtered.tiff	16	ACLYKO	22181
	GS-ACLYKO-TLS-16-ROI-01_Run-2000_FOV17-MassCorrected-Filtered.tiff	16	ACLYKO	23143
	GS-ACLYKO-TLS-16-ROI-01_Run-2000_FOV18-MassCorrected-Filtered.tiff	16	ACLYKO	21755
	GS-ACLYKO-TLS-16-ROI-01_Run-2000_FOV19-MassCorrected-Filtered.tiff	16	ACLYKO	9050
	GS-ACLYKO-TLS-16-ROI-01_Run-2000_FOV2-MassCorrected-Filtered.tiff	16	ACLYKO	13832
	GS-ACLYKO-TLS-16-ROI-01_Run-2000_FOV20-MassCorrected-Filtered.tiff	16	ACLYKO	26405
	GS-ACLYKO-TLS-16-ROI-01_Run-2000_FOV21-MassCorrected-Filtered.tiff	16	ACLYKO	14002
	GS-ACLYKO-TLS-16-ROI-01_Run-2000_FOV22-MassCorrected-Filtered.tiff	16	ACLYKO	17804
	GS-ACLYKO-TLS-16-ROI-01_Run-2000_FOV23-MassCorrected-Filtered.tiff	16	ACLYKO	26810
	GS-ACLYKO-TLS-16-ROI-01_Run-2000_FOV24-MassCorrected-Filtered.tiff	16	ACLYKO	25814
	GS-ACLYKO-TLS-16-ROI-01_Run-2000_FOV25-MassCorrected-Filtered.tiff	16	ACLYKO	32063
	GS-ACLYKO-TLS-16-ROI-01_Run-2000_FOV26-MassCorrected-Filtered.tiff	16	ACLYKO	38780
	GS-ACLYKO-TLS-16-ROI-01_Run-2000_FOV3-MassCorrected-Filtered.tiff	16	ACLYKO	21812
	GS-ACLYKO-TLS-16-ROI-01_Run-2000_FOV4-MassCorrected-Filtered.tiff	16	ACLYKO	15835
	GS-ACLYKO-TLS-16-ROI-01_Run-2000_FOV5-MassCorrected-Filtered.tiff	16	ACLYKO	18912
	GS-ACLYKO-TLS-16-ROI-01_Run-2000_FOV6-MassCorrected-Filtered.tiff	16	ACLYKO	12429
	GS-ACLYKO-TLS-16-ROI-01_Run-2000_FOV7-MassCorrected-Filtered.tiff	16	ACLYKO	21801
	GS-ACLYKO-TLS-16-ROI-01_Run-2000_FOV8-MassCorrected-Filtered.tiff	16	ACLYKO	12106
	GS-ACLYKO-TLS-16-ROI-01_Run-2000_FOV9-MassCorrected-Filtered.tiff	16	ACLYKO	9436
	GS-ACLYKO-TLS-19-ROI-01_Run-1993_FOV10-MassCorrected-Filtered.tiff	19	WT	15065
	GS-ACLYKO-TLS-19-ROI-01_Run-1993_FOV11-MassCorrected-Filtered.tiff	19	WT	18469
	GS-ACLYKO-TLS-19-ROI-01_Run-1993_FOV12-MassCorrected-Filtered.tiff	19	WT	14915
	GS-ACLYKO-TLS-19-ROI-01_Run-1993_FOV13-MassCorrected-Filtered.tiff	19	WT	28386
	GS-ACLYKO-TLS-19-ROI-01_Run-1993_FOV14-MassCorrected-Filtered.tiff	19	WT	23319
	GS-ACLYKO-TLS-19-ROI-01_Run-1993_FOV15-MassCorrected-Filtered.tiff	19	WT	19948
	GS-ACLYKO-TLS-19-ROI-01_Run-1993_FOV16-MassCorrected-Filtered.tiff	19	WT	9177
	GS-ACLYKO-TLS-19-ROI-01_Run-1993_FOV17-MassCorrected-Filtered.tiff	19	WT	18516
	GS-ACLYKO-TLS-19-ROI-01_Run-1993_FOV18-MassCorrected-Filtered.tiff	19	WT	7894
	GS-ACLYKO-TLS-19-ROI-01_Run-1993_FOV19-MassCorrected-Filtered.tiff	19	WT	24146
	GS-ACLYKO-TLS-19-ROI-01_Run-1993_FOV2-MassCorrected-Filtered.tiff	19	WT	16893
	GS-ACLYKO-TLS-19-ROI-01_Run-1993_FOV20-MassCorrected-Filtered.tiff	19	WT	19632
	GS-ACLYKO-TLS-19-ROI-01_Run-1993_FOV21-MassCorrected-Filtered.tiff	19	WT	33777
	GS-ACLYKO-TLS-19-ROI-01_Run-1993_FOV22-MassCorrected-Filtered.tiff	19	WT	22574
	GS-ACLYKO-TLS-19-ROI-01_Run-1993_FOV23-MassCorrected-Filtered.tiff	19	WT	22889
	GS-ACLYKO-TLS-19-ROI-01_Run-1993_FOV24-MassCorrected-Filtered.tiff	19	WT	14674
	GS-ACLYKO-TLS-19-ROI-01_Run-1993_FOV25-MassCorrected-Filtered.tiff	19	WT	10105
	GS-ACLYKO-TLS-19-ROI-01_Run-1993_FOV26-MassCorrected-Filtered.tiff	19	WT	12938
	GS-ACLYKO-TLS-19-ROI-01_Run-1993_FOV27-MassCorrected-Filtered.tiff	19	WT	11665
	GS-ACLYKO-TLS-19-ROI-01_Run-1993_FOV28-MassCorrected-Filtered.tiff	19	WT	6239
	GS-ACLYKO-TLS-19-ROI-01_Run-1993_FOV29-MassCorrected-Filtered.tiff	19	WT	18794
	GS-ACLYKO-TLS-19-ROI-01_Run-1993_FOV3-MassCorrected-Filtered.tiff	19	WT	24380
	GS-ACLYKO-TLS-19-ROI-01_Run-1993_FOV30-MassCorrected-Filtered.tiff	19	WT	30605
	GS-ACLYKO-TLS-19-ROI-01_Run-1993_FOV31-MassCorrected-Filtered.tiff	19	WT	14872
	GS-ACLYKO-TLS-19-ROI-01_Run-1993_FOV32-MassCorrected-Filtered.tiff	19	WT	14408
	GS-ACLYKO-TLS-19-ROI-01_Run-1993_FOV33-MassCorrected-Filtered.tiff	19	WT	13714
	GS-ACLYKO-TLS-19-ROI-01_Run-1993_FOV34-MassCorrected-Filtered.tiff	19	WT	12491
	GS-ACLYKO-TLS-19-ROI-01_Run-1993_FOV35-MassCorrected-Filtered.tiff	19	WT	15405
	GS-ACLYKO-TLS-19-ROI-01_Run-1993_FOV36-MassCorrected-Filtered.tiff	19	WT	21122
	GS-ACLYKO-TLS-19-ROI-01_Run-1993_FOV37-MassCorrected-Filtered.tiff	19	WT	11796
	GS-ACLYKO-TLS-19-ROI-01_Run-1993_FOV38-MassCorrected-Filtered.tiff	19	WT	10735
	GS-ACLYKO-TLS-19-ROI-01_Run-1993_FOV39-MassCorrected-Filtered.tiff	19	WT	8733
	GS-ACLYKO-TLS-19-ROI-01_Run-1993_FOV4-MassCorrected-Filtered.tiff	19	WT	19632
	GS-ACLYKO-TLS-19-ROI-01_Run-1993_FOV40-MassCorrected-Filtered.tiff	19	WT	10368
	GS-ACLYKO-TLS-19-ROI-01_Run-1993_FOV41-MassCorrected-Filtered.tiff	19	WT	11486
	GS-ACLYKO-TLS-19-ROI-01_Run-1993_FOV42-MassCorrected-Filtered.tiff	19	WT	18513
	GS-ACLYKO-TLS-19-ROI-01_Run-1993_FOV43-MassCorrected-Filtered.tiff	19	WT	11163
	GS-ACLYKO-TLS-19-ROI-01_Run-1993_FOV44-MassCorrected-Filtered.tiff	19	WT	19603
	GS-ACLYKO-TLS-19-ROI-01_Run-1993_FOV45-MassCorrected-Filtered.tiff	19	WT	9062
	GS-ACLYKO-TLS-19-ROI-01_Run-1993_FOV46-MassCorrected-Filtered.tiff	19	WT	7120
	GS-ACLYKO-TLS-19-ROI-01_Run-1993_FOV47-MassCorrected-Filtered.tiff	19	WT	2291
	GS-ACLYKO-TLS-19-ROI-01_Run-1993_FOV48-MassCorrected-Filtered.tiff	19	WT	18474
	GS-ACLYKO-TLS-19-ROI-01_Run-1993_FOV49-MassCorrected-Filtered.tiff	19	WT	14967
	GS-ACLYKO-TLS-19-ROI-01_Run-1993_FOV5-MassCorrected-Filtered.tiff	19	WT	22552
	GS-ACLYKO-TLS-19-ROI-01_Run-1993_FOV50-MassCorrected-Filtered.tiff	19	WT	13395
	GS-ACLYKO-TLS-19-ROI-01_Run-1993_FOV51-MassCorrected-Filtered.tiff	19	WT	31968
	GS-ACLYKO-TLS-19-ROI-01_Run-1993_FOV52-MassCorrected-Filtered.tiff	19	WT	16010
	GS-ACLYKO-TLS-19-ROI-01_Run-1993_FOV53-MassCorrected-Filtered.tiff	19	WT	22236
	GS-ACLYKO-TLS-19-ROI-01_Run-1993_FOV54-MassCorrected-Filtered.tiff	19	WT	19816
	GS-ACLYKO-TLS-19-ROI-01_Run-1993_FOV55-MassCorrected-Filtered.tiff	19	WT	16331
	GS-ACLYKO-TLS-19-ROI-01_Run-1993_FOV56-MassCorrected-Filtered.tiff	19	WT	23191
	GS-ACLYKO-TLS-19-ROI-01_Run-1993_FOV57-MassCorrected-Filtered.tiff	19	WT	7211
	GS-ACLYKO-TLS-19-ROI-01_Run-1993_FOV58-MassCorrected-Filtered.tiff	19	WT	16357
	GS-ACLYKO-TLS-19-ROI-01_Run-1993_FOV59-MassCorrected-Filtered.tiff	19	WT	26816
	GS-ACLYKO-TLS-19-ROI-01_Run-1993_FOV6-MassCorrected-Filtered.tiff	19	WT	37508
	GS-ACLYKO-TLS-19-ROI-01_Run-1993_FOV60-MassCorrected-Filtered.tiff	19	WT	10288
	GS-ACLYKO-TLS-19-ROI-01_Run-1993_FOV61-MassCorrected-Filtered.tiff	19	WT	15722
	GS-ACLYKO-TLS-19-ROI-01_Run-1993_FOV62-MassCorrected-Filtered.tiff	19	WT	26135
	GS-ACLYKO-TLS-19-ROI-01_Run-1993_FOV63-MassCorrected-Filtered.tiff	19	WT	23038
	GS-ACLYKO-TLS-19-ROI-01_Run-1993_FOV64-MassCorrected-Filtered.tiff	19	WT	16035
	GS-ACLYKO-TLS-19-ROI-01_Run-1993_FOV65-MassCorrected-Filtered.tiff	19	WT	7238
	GS-ACLYKO-TLS-19-ROI-01_Run-1993_FOV7-MassCorrected-Filtered.tiff	19	WT	25514
	GS-ACLYKO-TLS-19-ROI-01_Run-1993_FOV8-MassCorrected-Filtered.tiff	19	WT	22514
	GS-ACLYKO-TLS-19-ROI-01_Run-1993_FOV9-MassCorrected-Filtered.tiff	19	WT	24301
	GS-ACLYKO-TLS-22-ROI-01_Run-1997_FOV10-MassCorrected-Filtered.tiff	22	ACLYKO	19904
	GS-ACLYKO-TLS-22-ROI-01_Run-1997_FOV11-MassCorrected-Filtered.tiff	22	ACLYKO	2305
	GS-ACLYKO-TLS-22-ROI-01_Run-1997_FOV12-MassCorrected-Filtered.tiff	22	ACLYKO	8214
	GS-ACLYKO-TLS-22-ROI-01_Run-1997_FOV13-MassCorrected-Filtered.tiff	22	ACLYKO	3256
	GS-ACLYKO-TLS-22-ROI-01_Run-1997_FOV14-MassCorrected-Filtered.tiff	22	ACLYKO	4115
	GS-ACLYKO-TLS-22-ROI-01_Run-1997_FOV15-MassCorrected-Filtered.tiff	22	ACLYKO	21754
	GS-ACLYKO-TLS-22-ROI-01_Run-1997_FOV16-MassCorrected-Filtered.tiff	22	ACLYKO	4794
	GS-ACLYKO-TLS-22-ROI-01_Run-1997_FOV17-MassCorrected-Filtered.tiff	22	ACLYKO	573
	GS-ACLYKO-TLS-22-ROI-01_Run-1997_FOV18-MassCorrected-Filtered.tiff	22	ACLYKO	3515
	GS-ACLYKO-TLS-22-ROI-01_Run-1997_FOV19-MassCorrected-Filtered.tiff	22	ACLYKO	1992
	GS-ACLYKO-TLS-22-ROI-01_Run-1997_FOV2-MassCorrected-Filtered.tiff	22	ACLYKO	36831
	GS-ACLYKO-TLS-22-ROI-01_Run-1997_FOV20-MassCorrected-Filtered.tiff	22	ACLYKO	8748
	GS-ACLYKO-TLS-22-ROI-01_Run-1997_FOV21-MassCorrected-Filtered.tiff	22	ACLYKO	9081
	GS-ACLYKO-TLS-22-ROI-01_Run-1997_FOV22-MassCorrected-Filtered.tiff	22	ACLYKO	2049
	GS-ACLYKO-TLS-22-ROI-01_Run-1997_FOV23-MassCorrected-Filtered.tiff	22	ACLYKO	1930
	GS-ACLYKO-TLS-22-ROI-01_Run-1997_FOV24-MassCorrected-Filtered.tiff	22	ACLYKO	1097
	GS-ACLYKO-TLS-22-ROI-01_Run-1997_FOV25-MassCorrected-Filtered.tiff	22	ACLYKO	1853
	GS-ACLYKO-TLS-22-ROI-01_Run-1997_FOV26-MassCorrected-Filtered.tiff	22	ACLYKO	19455
	GS-ACLYKO-TLS-22-ROI-01_Run-1997_FOV27-MassCorrected-Filtered.tiff	22	ACLYKO	14088
	GS-ACLYKO-TLS-22-ROI-01_Run-1997_FOV28-MassCorrected-Filtered.tiff	22	ACLYKO	1757
	GS-ACLYKO-TLS-22-ROI-01_Run-1997_FOV29-MassCorrected-Filtered.tiff	22	ACLYKO	903
	GS-ACLYKO-TLS-22-ROI-01_Run-1997_FOV3-MassCorrected-Filtered.tiff	22	ACLYKO	19609
	GS-ACLYKO-TLS-22-ROI-01_Run-1997_FOV30-MassCorrected-Filtered.tiff	22	ACLYKO	1461
	GS-ACLYKO-TLS-22-ROI-01_Run-1997_FOV31-MassCorrected-Filtered.tiff	22	ACLYKO	3376
	GS-ACLYKO-TLS-22-ROI-01_Run-1997_FOV32-MassCorrected-Filtered.tiff	22	ACLYKO	1774
	GS-ACLYKO-TLS-22-ROI-01_Run-1997_FOV33-MassCorrected-Filtered.tiff	22	ACLYKO	2818
	GS-ACLYKO-TLS-22-ROI-01_Run-1997_FOV34-MassCorrected-Filtered.tiff	22	ACLYKO	8234
	GS-ACLYKO-TLS-22-ROI-01_Run-1997_FOV4-MassCorrected-Filtered.tiff	22	ACLYKO	10503
	GS-ACLYKO-TLS-22-ROI-01_Run-1997_FOV5-MassCorrected-Filtered.tiff	22	ACLYKO	15356
	GS-ACLYKO-TLS-22-ROI-01_Run-1997_FOV6-MassCorrected-Filtered.tiff	22	ACLYKO	5635
	GS-ACLYKO-TLS-22-ROI-01_Run-1997_FOV7-MassCorrected-Filtered.tiff	22	ACLYKO	2996
	GS-ACLYKO-TLS-22-ROI-01_Run-1997_FOV8-MassCorrected-Filtered.tiff	22	ACLYKO	2128
	GS-ACLYKO-TLS-22-ROI-01_Run-1997_FOV9-MassCorrected-Filtered.tiff	22	ACLYKO	5754
	GS-ACLYKO-TLS-25-ROI-01_Run-1994_FOV1-MassCorrected-Filtered.tiff	25	ACLYKO	37039
	GS-ACLYKO-TLS-25-ROI-01_Run-1994_FOV10-MassCorrected-Filtered.tiff	25	ACLYKO	22930
	GS-ACLYKO-TLS-25-ROI-01_Run-1994_FOV11-MassCorrected-Filtered.tiff	25	ACLYKO	20846
	GS-ACLYKO-TLS-25-ROI-01_Run-1994_FOV12-MassCorrected-Filtered.tiff	25	ACLYKO	26366
	GS-ACLYKO-TLS-25-ROI-01_Run-1994_FOV13-MassCorrected-Filtered.tiff	25	ACLYKO	18832
	GS-ACLYKO-TLS-25-ROI-01_Run-1994_FOV14-MassCorrected-Filtered.tiff	25	ACLYKO	16867
	GS-ACLYKO-TLS-25-ROI-01_Run-1994_FOV15-MassCorrected-Filtered.tiff	25	ACLYKO	12566
	GS-ACLYKO-TLS-25-ROI-01_Run-1994_FOV16-MassCorrected-Filtered.tiff	25	ACLYKO	13222
	GS-ACLYKO-TLS-25-ROI-01_Run-1994_FOV17-MassCorrected-Filtered.tiff	25	ACLYKO	20702
	GS-ACLYKO-TLS-25-ROI-01_Run-1994_FOV18-MassCorrected-Filtered.tiff	25	ACLYKO	15761
	GS-ACLYKO-TLS-25-ROI-01_Run-1994_FOV19-MassCorrected-Filtered.tiff	25	ACLYKO	19390
	GS-ACLYKO-TLS-25-ROI-01_Run-1994_FOV2-MassCorrected-Filtered.tiff	25	ACLYKO	37596
	GS-ACLYKO-TLS-25-ROI-01_Run-1994_FOV20-MassCorrected-Filtered.tiff	25	ACLYKO	12390
	GS-ACLYKO-TLS-25-ROI-01_Run-1994_FOV21-MassCorrected-Filtered.tiff	25	ACLYKO	14077
	GS-ACLYKO-TLS-25-ROI-01_Run-1994_FOV22-MassCorrected-Filtered.tiff	25	ACLYKO	5588
	GS-ACLYKO-TLS-25-ROI-01_Run-1994_FOV23-MassCorrected-Filtered.tiff	25	ACLYKO	8145
	GS-ACLYKO-TLS-25-ROI-01_Run-1994_FOV24-MassCorrected-Filtered.tiff	25	ACLYKO	10206
	GS-ACLYKO-TLS-25-ROI-01_Run-1994_FOV25-MassCorrected-Filtered.tiff	25	ACLYKO	21653
	GS-ACLYKO-TLS-25-ROI-01_Run-1994_FOV26-MassCorrected-Filtered.tiff	25	ACLYKO	35786
	GS-ACLYKO-TLS-25-ROI-01_Run-1994_FOV27-MassCorrected-Filtered.tiff	25	ACLYKO	17052
	GS-ACLYKO-TLS-25-ROI-01_Run-1994_FOV28-MassCorrected-Filtered.tiff	25	ACLYKO	11575
	GS-ACLYKO-TLS-25-ROI-01_Run-1994_FOV29-MassCorrected-Filtered.tiff	25	ACLYKO	18855
	GS-ACLYKO-TLS-25-ROI-01_Run-1994_FOV3-MassCorrected-Filtered.tiff	25	ACLYKO	28644
	GS-ACLYKO-TLS-25-ROI-01_Run-1994_FOV30-MassCorrected-Filtered.tiff	25	ACLYKO	9998
	GS-ACLYKO-TLS-25-ROI-01_Run-1994_FOV31-MassCorrected-Filtered.tiff	25	ACLYKO	8635
	GS-ACLYKO-TLS-25-ROI-01_Run-1994_FOV32-MassCorrected-Filtered.tiff	25	ACLYKO	26688
	GS-ACLYKO-TLS-25-ROI-01_Run-1994_FOV33-MassCorrected-Filtered.tiff	25	ACLYKO	30758
	GS-ACLYKO-TLS-25-ROI-01_Run-1994_FOV34-MassCorrected-Filtered.tiff	25	ACLYKO	15212
	GS-ACLYKO-TLS-25-ROI-01_Run-1994_FOV35-MassCorrected-Filtered.tiff	25	ACLYKO	12824
	GS-ACLYKO-TLS-25-ROI-01_Run-1994_FOV36-MassCorrected-Filtered.tiff	25	ACLYKO	9740
	GS-ACLYKO-TLS-25-ROI-01_Run-1994_FOV37-MassCorrected-Filtered.tiff	25	ACLYKO	22694
	GS-ACLYKO-TLS-25-ROI-01_Run-1994_FOV38-MassCorrected-Filtered.tiff	25	ACLYKO	25127
	GS-ACLYKO-TLS-25-ROI-01_Run-1994_FOV39-MassCorrected-Filtered.tiff	25	ACLYKO	23457
	GS-ACLYKO-TLS-25-ROI-01_Run-1994_FOV4-MassCorrected-Filtered.tiff	25	ACLYKO	35610
	GS-ACLYKO-TLS-25-ROI-01_Run-1994_FOV40-MassCorrected-Filtered.tiff	25	ACLYKO	23064
	GS-ACLYKO-TLS-25-ROI-01_Run-1994_FOV41-MassCorrected-Filtered.tiff	25	ACLYKO	27444
	GS-ACLYKO-TLS-25-ROI-01_Run-1994_FOV42-MassCorrected-Filtered.tiff	25	ACLYKO	13313
	GS-ACLYKO-TLS-25-ROI-01_Run-1994_FOV43-MassCorrected-Filtered.tiff	25	ACLYKO	28273
	GS-ACLYKO-TLS-25-ROI-01_Run-1994_FOV44-MassCorrected-Filtered.tiff	25	ACLYKO	20481
	GS-ACLYKO-TLS-25-ROI-01_Run-1994_FOV45-MassCorrected-Filtered.tiff	25	ACLYKO	6029
	GS-ACLYKO-TLS-25-ROI-01_Run-1994_FOV46-MassCorrected-Filtered.tiff	25	ACLYKO	12453
	GS-ACLYKO-TLS-25-ROI-01_Run-1994_FOV47-MassCorrected-Filtered.tiff	25	ACLYKO	19915
	GS-ACLYKO-TLS-25-ROI-01_Run-1994_FOV48-MassCorrected-Filtered.tiff	25	ACLYKO	5987
	GS-ACLYKO-TLS-25-ROI-01_Run-1994_FOV5-MassCorrected-Filtered.tiff	25	ACLYKO	40048
	GS-ACLYKO-TLS-25-ROI-01_Run-1994_FOV6-MassCorrected-Filtered.tiff	25	ACLYKO	36755
	GS-ACLYKO-TLS-25-ROI-01_Run-1994_FOV7-MassCorrected-Filtered.tiff	25	ACLYKO	35349
	GS-ACLYKO-TLS-25-ROI-01_Run-1994_FOV8-MassCorrected-Filtered.tiff	25	ACLYKO	28951
	GS-ACLYKO-TLS-25-ROI-01_Run-1994_FOV9-MassCorrected-Filtered.tiff	25	ACLYKO	31420

## Sheet: Ext. Fig. 9c
CXCL13/BLC/BCA-1 (pg/mg tumor)
WT	Acly KO
46.8879	368.586
79.1655	70.2876
65.315	201.146
81.9539	158.281
116.245	217.622

## Sheet: Ext. Fig. 9h
B cells count (Fold change vs WT)
Vehicle	EVT0185
0.363636	3.63636
1.09091	8.72727
1.81818	1.81818
0.727273	2.18182

## Sheet: Ext. Fig. 9i
T cells count (Fold change vs WT)
Vehicle	EVT0185
0.253968	3.61905
0.292063	2.10794
2.06984	3.31429
1.38413	0.0888889

## Sheet: Ext. Fig. 9j
CD19+ B cells/mm2 tumor
Control																													EVT0185
48.0192	155.022	100.948	59.1603	1012.18	114.867	54.1476	93.6575	78.2371	16.7349	23.936	48.4845	20.7687	27.4717	76.3854	23.0522	30.1272	29.3501	31.7428	32.4611	77.7232	28.8718	35.3896	137.462	75.5518	95.3862	77.9004	66.6137	71.7364	187.577	1153.02	526.233	112.569	590.048	900.092	109.55	343.449	120.843	537.008	575.972	76.361	682.013	93.1727	211.577	29.4863	600.107	1058.77	431.862	120.193	104.223

## Sheet: Ext. Fig. 9k
CD3+ T cells/mm2 tumor
WT												Acly KO
72.0477	86.1725	88.7802	24.2605	15.0489	29.5901	67.6203	62.5424	25.094	122.824	31.8568	26.357	152.912	79.1991	101.746	109.453	85.999	50.8314	60.5926	51.4071	129.286	36.4491

## Sheet: Ext. Fig. 9l
CD3+ cells/mm2 tumor
Control																													EVT0185
233.596	52.3338	35.8089	31.2115	64.906	42.2958	52.0685	45.2475	22.0534	36.0581	62.0379	114.868	62.6092	30.7623	269.707	26.077	59.6955	50.7566	45.2116	43.6005	354.307	86.2101	236.542	835.651	372.026	236.268	118.839	24.6591	36.8798	64.3919	17.7149	193.373	43.1316	451.118	111.487	55.0379	99.5959	26.2439	45.2201	51.999	71.4374	32.0822	81.3456	55.2238	103.761	240.252	89.5934	121.406	598.897	31.3047

## Sheet: Ext. Fig. 9m
B cells in tumor TLS (%/group)
	Present	Absent
Vehicle	30	70
EVT0185	55.6	44.4
