# Supplementary material for: ACLY inhibition promotes tumour immunity and suppresses liver cancer
Source: Nature. 2025 Jul 30;645(8080):507–17. doi: 10.1038/s41586-025-09297-0 (PMC12422966; doi:10.1038/s41586-025-09297-0)
Supplement: Supplementary file 19 — Source Data Extended Data Fig. 10 [file 41586_2025_9297_MOESM19_ESM.xlsx]

## Sheet: Ext. Fig. 10b
CCP3 (% Area Fluorescence)
WT													Acly KO
0.693	0.579	0.935	0.407	0.899	0.1	0.55	0.193	0.637	0.506	0.339	0.256	0.183	1.831	1.171	1.128	1.447	1.447	0.407	0.899	0.1	0.55	2.338	0.193

## Sheet: Ext. Fig. 10c
Ki67 (% Area Fluorescence)
WT															Acly KO
0.942	1.083	1.285	0.643	0.823	0.865	1.287	1.089	1.858	1.443	0.952	1.254	1.352	2.093	1.154	0.202	0.229	0.249	0.643	0.523	0.241	0.202	0.229	0.249	0.443	0.395	0.442

## Sheet: Ext. Fig. 10 e
CCP3 (% Area Fluorescence)
Vehicle	EVT0185-100
0.104	1.78
0.306	0.615
0.161	0.629
0.047	0.631
0.014	0.666
0.08	1.052
0.436	1.188
0.438	1.801
0.231	1.944
0.256	0.848
0.09	1.056
0.185	1.254
0.165	1.36
0.254	1.98
0.365	1.04
0.252	1.64
0.198	1.78
0.879	0.456

## Sheet: Ext. Fig. 10f
Ki67 (% Area Fluorescence)
Vehicle	EVT0185-100
3.701	0.674
3.846	0.772
1.187	0.882
1.732	0.452
3.384	1.126
2.953	1.872
3.378	2.842
2.041	1.685
2.364	1.848
4.552	2.015
3.2533	1.986
4.125	2.564
4.896	1.145
2.256	1.698
2.874	1.875
3.256	1.323
4.587	1.085
4.258	2.05

## Sheet: Ext. Fig. 10h
Hep3B 14C Gluocse DNL
Fold Change
	-DOX			+DOX
WT	0.977478	1.02839	0.994128	0.906759	1.00123	0.973492
shNTC	1.07679	0.907872	1.01534	0.973964	0.87906	0.951479
shACLY #1	1.11719	0.953763	0.929047	0.512205	0.693331	0.67118
shACLY #2	0.950088	1.15706	0.892854	0.899956	0.829078	0.766765

## Sheet: Ext. Fig. 10i
Hep3B 3H Acetate DNL
Fold change
	-DOX					+DOX
WT	0.996858	1.04191	0.961235			0.888641	1.03204	1.03153
shNTC	0.8518	1.29563	0.852575			0.934243	1.18714	1.17947
shACLY #1	0.909759	0.998749	1.16262	0.877836	1.05104	2.51031	3.37356	3.78266	2.94502	2.97224
shACLY #2	0.802517	1.08121	1.11627			2.07375	2.90861	2.61116

## Sheet: Ext. Fig. 10j
Hep3B 14C Palmitate Oxidation CO2
Fold change
	-DOX			+DOX
shNTC	0.808321	1.16183	1.02985	1.1713	1.07588	1.22118
shACLY	0.957972	1.12996	0.912063	2.05612	1.48185	2.05275

## Sheet: Ext. Fig. 10l
Orthotopic Growth Hep3B-shACLY-Luc
Fold Change
	shNTC					shACLY
-DOX	112.612	94.5134	463.245			62.5	59.569	28.2449	314.911	557.237	1813.83	71.9562
+DOX	27.9032	113.154	92.1916	949.703	307.613	35.343	1581.44	639.756	713.011	42.5833	56.2254	108.106	31.9756	615.088
