# Supplementary material for: ACLY inhibition promotes tumour immunity and suppresses liver cancer
Source: Nature. 2025 Jul 30;645(8080):507–17. doi: 10.1038/s41586-025-09297-0 (PMC12422966; doi:10.1038/s41586-025-09297-0)
Supplement: Supplementary file 20 — Source Data Extended Data Fig. 11 [file 41586_2025_9297_MOESM20_ESM.xlsx]

## Sheet: Ext. Fig. 11b
B220+CD19+ cells, Frequency of Parent
WT															Acly KO
Iso											Anti-CD20				Iso								Anti-CD20
90.329	91.4173	50.8781	77.2694	63.1214	98.4912	105.021	93.0497	141.479	188.276	100.668	0.870641	0.707395	0.32649	0.255751	105.565	119.713	89.2407	116.448	158.348	63.6656	66.3863	118.081	0	0	0	0	0.43532	0.2884	0.870641
